# Supplementary material for: Retinal Vasculometry Associations With Glaucoma: Findings From the European Prospective Investigation of Cancer–Norfolk Eye Study
Source: Am J Ophthalmol. 2020 Dec;220:140–51. doi: 10.1016/j.ajo.2020.07.027 (PMC7706353; doi:10.1016/j.ajo.2020.07.027)
Supplement: Data Profile [file mmc1.xml]

<?xml version="1.0" encoding="utf-8" standalone="no"?>
<data>
  <datasets>
    <author>cowen@sgul.ac.uk</author>
    <type>0</type>
    <dataset>
      <value>6</value>
      <reason>Other (please explain)</reason>
      <comments>Data access would need to be agreed with the data owners.</comments>
    </dataset>
  </datasets>
</data>
